# Supplementary material for: Cytokinin Regulates Energy Utilization in Botrytis cinerea
Source: Microbiol Spectr. 2022 Jul 27;10(4):e00280-22. doi: 10.1128/spectrum.00280-22 (PMC9430538; doi:10.1128/spectrum.00280-22)
Supplement: Supplemental file 2 — Supplemental material. Download spectrum.00280-22-s0002.xlsx, XLSX file, 0.05 MB [file spectrum.00280-22-s0002.xlsx]

## Sheet: KEGG pathways upregulated by CK
##Databases: KEGG PATHWAY
##Statistical test method: hypergeometric test / Fisher's exact test
##FDR correction method: Benjamini and Hochberg
#Term	Database	ID	Input number	Background number	P-Value	Corrected P-Value	Input	Hyperlink
Metabolic pathways	KEGG PATHWAY	bfu01100	243	763	3.22001e-31	3.28441e-29	XP_001549875.1|XP_024549282.1|XP_001552034.1|XP_001560441.1|XP_024547272.1|XP_024546122.1|XP_001561209.2|XP_001550077.1|XP_001558838.1|XP_001554714.1|XP_001547723.2|XP_024551813.1|XP_024550333.1|XP_001561084.1|XP_001546303.1|XP_024551493.1|XP_024548196.1|XP_001555749.1|XP_024553099.1|XP_001559945.1|XP_024546961.1|XP_024547083.1|XP_024553023.1|XP_001559214.2|XP_001553211.1|XP_024550499.1|XP_001548…	http://www.genome.jp/kegg-bin/show_pathway?bfu01100/bfu:BC1G_08882%09red/bfu:BC1G_02512%09red/bfu:BC1G_15906%09red/bfu:BC1G_00004%09red/bfu:BC1G_07780%09red/bfu:BC1G_07931%09red/bfu:BC1G_08591%09red/bfu:BC1G_10651%09red/bfu:BC1G_13616%09red/bfu:BC1G_08983%09red/bfu:BC1G_02443%09red/bfu:BC1G_12439%09red/bfu:BC1G_11701%09red/bfu:BC1G_01273%09red/bfu:BC1G_00169%09red/bfu:BC1G_03175%09red/bfu:BC1G_13…
Biosynthesis of secondary metabolites	KEGG PATHWAY	bfu01110	103	292	4.67214e-16	2.38279e-14	XP_001549875.1|XP_024549282.1|XP_001560441.1|XP_024547272.1|XP_001561209.2|XP_001549031.2|XP_001554714.1|XP_001547723.2|XP_024551493.1|XP_001559945.1|XP_024546961.1|XP_001548411.1|XP_001551737.1|XP_024551945.1|XP_024547621.1|XP_001555910.1|XP_024548293.1|XP_024552990.1|XP_024546558.1|XP_024553827.1|XP_001558235.1|XP_024552679.1|XP_001558829.1|XP_001559774.1|XP_001557576.1|XP_024551026.1|XP_024552…	http://www.genome.jp/kegg-bin/show_pathway?bfu01110/bfu:BC1G_15906%09red/bfu:BC1G_00004%09red/bfu:BC1G_13616%09red/bfu:BC1G_02443%09red/bfu:BC1G_12439%09red/bfu:BC1G_11701%09red/bfu:BC1G_01273%09red/bfu:BC1G_09186%09red/bfu:BC1G_13753%09red/bfu:BC1G_10495%09red/bfu:BC1G_10221%09red/bfu:BC1G_07622%09red/bfu:BC1G_06362%09red/bfu:BC1G_08742%09red/bfu:BC1G_01968%09red/bfu:BC1G_09967%09red/bfu:BC1G_11…
Oxidative phosphorylation	KEGG PATHWAY	bfu00190	42	71	1.15769e-12	3.93613e-11	XP_024552394.1|XP_001561209.2|XP_001555455.1|XP_001558838.1|XP_001546483.1|XP_024553215.1|XP_024553588.1|XP_001555056.1|XP_001556506.1|XP_024553278.1|XP_024548196.1|XP_001555749.1|XP_024549405.1|XP_001558839.1|XP_001546303.1|XP_001558323.1|XP_024550657.1|XP_024553070.1|XP_001549682.1|XP_024545976.1|XP_001546636.1|XP_001558877.1|XP_001557389.1|XP_024547324.1|XP_001554426.1|XP_001554922.1|XP_024552…	http://www.genome.jp/kegg-bin/show_pathway?bfu00190/bfu:BC1G_02511%09red/bfu:BC1G_13851%09red/bfu:BC1G_04333%09red/bfu:BC1G_07931%09red/bfu:BC1G_10635%09red/bfu:BC1G_14188%09red/bfu:BC1G_05123%09red/bfu:BC1G_05275%09red/bfu:BC1G_14321%09red/bfu:BC1G_11962%09red/bfu:BC1G_06743%09red/bfu:BC1G_06579%09red/bfu:BC1G_08676%09red/bfu:BC1G_01333%09red/bfu:BC1G_07780%09red/bfu:BC1G_07014%09red/bfu:BC1G_06…
Carbon metabolism	KEGG PATHWAY	bfu01200	45	101	2.78896e-10	7.11186e-09	XP_001549031.2|XP_001554659.2|XP_001555700.1|XP_024546122.1|XP_024550019.1|XP_001545556.1|XP_001561121.1|XP_001551897.1|XP_024546644.1|XP_001558584.1|XP_001559304.1|XP_024554006.1|XP_001552316.1|XP_024552331.1|XP_001551737.1|XP_024551945.1|XP_001547199.1|XP_001547075.1|XP_024550688.1|XP_001552045.1|XP_024553281.1|XP_001553849.1|XP_001554148.1|XP_001559111.1|XP_001552341.1|XP_024548293.1|XP_001548…	http://www.genome.jp/kegg-bin/show_pathway?bfu01200/bfu:BC1G_02655%09red/bfu:BC1G_15906%09red/bfu:BC1G_02899%09red/bfu:BC1G_09386%09red/bfu:BC1G_08882%09red/bfu:BC1G_01333%09red/bfu:BC1G_13616%09red/bfu:BC1G_02443%09red/bfu:BC1G_12439%09red/bfu:BC1G_15612%09red/bfu:BC1G_09443%09red/bfu:BC1G_02407%09red/bfu:BC1G_14651%09red/bfu:BC1G_11821%09red/bfu:BC1G_06802%09red/bfu:BC1G_02275%09red/bfu:BC1G_11…
Biosynthesis of antibiotics	KEGG PATHWAY	bfu01130	69	215	9.46911e-10	1.9317e-08	XP_001549031.2|XP_001549875.1|XP_024549282.1|XP_001554714.1|XP_001560441.1|XP_001558584.1|XP_024550873.1|XP_001555700.1|XP_024547272.1|XP_001552341.1|XP_001560428.1|XP_001545556.1|XP_024552331.1|XP_001551897.1|XP_024552242.1|XP_024547730.1|XP_001559304.1|XP_024550499.1|XP_001552316.1|XP_001555910.1|XP_001559945.1|XP_001548350.1|XP_024551468.1|XP_001557193.1|XP_024551945.1|XP_001554746.1|XP_001547…	http://www.genome.jp/kegg-bin/show_pathway?bfu01130/bfu:BC1G_02655%09red/bfu:BC1G_15906%09red/bfu:BC1G_02899%09red/bfu:BC1G_09386%09red/bfu:BC1G_02463%09red/bfu:BC1G_08882%09red/bfu:BC1G_13341%09red/bfu:BC1G_01333%09red/bfu:BC1G_09523%09red/bfu:BC1G_03060%09red/bfu:BC1G_04225%09red/bfu:BC1G_12439%09red/bfu:BC1G_01504%09red/bfu:BC1G_15612%09red/bfu:BC1G_11701%09red/bfu:BC1G_01273%09red/bfu:BC1G_02…
Citrate cycle (TCA cycle)	KEGG PATHWAY	bfu00020	18	25	4.09746e-07	6.96568e-06	XP_001549031.2|XP_001559774.1|XP_001552316.1|XP_001548350.1|XP_001554148.1|XP_001555700.1|XP_024546969.1|XP_001553849.1|XP_001545556.1|XP_001546896.2|XP_001561121.1|XP_024546644.1|XP_001548578.1|XP_024553221.1|XP_001547199.1|XP_001558781.1|XP_024550688.1|XP_001547075.1	http://www.genome.jp/kegg-bin/show_pathway?bfu00020/bfu:BC1G_15906%09red/bfu:BC1G_05074%09red/bfu:BC1G_02852%09red/bfu:BC1G_13687%09red/bfu:BC1G_14785%09red/bfu:BC1G_01333%09red/bfu:BC1G_07795%09red/bfu:BC1G_13286%09red/bfu:BC1G_07285%09red/bfu:BC1G_02443%09red/bfu:BC1G_07409%09red/bfu:BC1G_12439%09red/bfu:BC1G_00206%09red/bfu:BC1G_14721%09red/bfu:BC1G_08794%09red/bfu:BC1G_14651%09red/bfu:BC1G_05…
Protein processing in endoplasmic reticulum	KEGG PATHWAY	bfu04141	30	77	2.34345e-06	3.41474e-05	XP_001548883.1|XP_024553685.1|XP_001545872.1|XP_001546273.1|XP_024551184.1|XP_024547255.1|XP_001560997.1|XP_001551477.1|XP_001550927.1|XP_001547614.1|XP_001557493.1|XP_001552658.1|XP_024547618.1|XP_001546783.1|XP_001548376.1|XP_024550324.1|XP_024548848.1|XP_001561309.1|XP_001560989.1|XP_001557140.1|XP_024549325.1|XP_024546296.1|XP_001558878.1|XP_001555872.1|XP_024550277.1|XP_001553833.2|XP_001549…	http://www.genome.jp/kegg-bin/show_pathway?bfu04141/bfu:BC1G_02512%09red/bfu:BC1G_10651%09red/bfu:BC1G_04421%09red/bfu:BC1G_10414%09red/bfu:BC1G_12473%09red/bfu:BC1G_03757%09red/bfu:BC1G_05547%09red/bfu:BC1G_00082%09red/bfu:BC1G_04390%09red/bfu:BC1G_09563%09red/bfu:BC1G_14527%09red/bfu:BC1G_14028%09red/bfu:BC1G_00509%09red/bfu:BC1G_02401%09red/bfu:BC1G_06533%09red/bfu:BC1G_09747%09red/bfu:BC1G_12…
Peroxisome	KEGG PATHWAY	bfu04146	21	47	1.49152e-05	0.000190169	XP_001561058.1|XP_001552045.1|XP_024551566.1|XP_024548110.1|XP_024549747.1|XP_001553115.1|XP_024553228.1|XP_001545951.1|XP_024552242.1|XP_024547593.1|XP_001547987.2|XP_024551945.1|XP_001559243.1|XP_001557574.1|XP_024551813.1|XP_001545851.2|XP_001555247.1|XP_001559304.1|XP_024546954.1|XP_024550688.1|XP_024548428.1	http://www.genome.jp/kegg-bin/show_pathway?bfu04146/bfu:BC1G_09386%09red/bfu:BC1G_15689%09red/bfu:BC1G_03355%09red/bfu:BC1G_05952%09red/bfu:BC1G_08482%09red/bfu:BC1G_02490%09red/bfu:BC1G_02691%09red/bfu:BC1G_02407%09red/bfu:BC1G_06575%09red/bfu:BC1G_13678%09red/bfu:BC1G_04272%09red/bfu:BC1G_04184%09red/bfu:BC1G_01968%09red/bfu:BC1G_00143%09red/bfu:BC1G_14398%09red/bfu:BC1G_12856%09red/bfu:BC1G_14…
2-Oxocarboxylic acid metabolism	KEGG PATHWAY	bfu01210	17	33	2.37863e-05	0.000269578	XP_001557305.1|XP_001557193.1|XP_001561121.1|XP_001554148.1|XP_024552331.1|XP_024548293.1|XP_001560428.1|XP_001557050.1|XP_001547913.1|XP_024551468.1|XP_024553827.1|XP_024546969.1|XP_001547723.2|XP_001551851.1|XP_024547186.1|XP_024548371.1|XP_024550688.1	http://www.genome.jp/kegg-bin/show_pathway?bfu01210/bfu:BC1G_02443%09red/bfu:BC1G_09186%09red/bfu:BC1G_04300%09red/bfu:BC1G_13341%09red/bfu:BC1G_04169%09red/bfu:BC1G_07285%09red/bfu:BC1G_04225%09red/bfu:BC1G_09168%09red/bfu:BC1G_04443%09red/bfu:BC1G_00206%09red/bfu:BC1G_04555%09red/bfu:BC1G_13753%09red/bfu:BC1G_14721%09red/bfu:BC1G_01260%09red/bfu:BC1G_13706%09red/bfu:BC1G_15301%09red
N-Glycan biosynthesis	KEGG PATHWAY	bfu00510	17	34	3.18825e-05	0.000325202	XP_001557717.1|XP_024553436.1|XP_001561084.1|XP_024549880.1|XP_001560989.1|XP_024553237.1|XP_001558878.1|XP_001550927.1|XP_024548211.1|XP_024549325.1|XP_001556929.1|XP_024546296.1|XP_024550324.1|XP_001556657.2|XP_024547083.1|XP_001561309.1|XP_024552620.1	http://www.genome.jp/kegg-bin/show_pathway?bfu00510/bfu:BC1G_04645%09red/bfu:BC1G_04042%09red/bfu:BC1G_00394%09red/bfu:BC1G_02512%09red/bfu:BC1G_00509%09red/bfu:BC1G_08591%09red/bfu:BC1G_00074%09red/bfu:BC1G_04975%09red/bfu:BC1G_15896%09red/bfu:BC1G_09613%09red/bfu:BC1G_07234%09red/bfu:BC1G_00169%09red/bfu:BC1G_04562%09red/bfu:BC1G_14531%09red/bfu:BC1G_02401%09red/bfu:BC1G_03814%09red/bfu:BC1G_10…
Ribosome	KEGG PATHWAY	bfu03010	31	97	4.02721e-05	0.000373432	XP_024547196.1|XP_001560254.1|XP_001551633.2|XP_001555498.1|XP_001552546.1|XP_001557680.1|XP_001556037.1|XP_001556758.1|XP_001545158.2|XP_001557983.1|XP_001548521.2|XP_001548164.1|XP_001546443.1|XP_001557749.1|XP_024549620.1|XP_001559318.1|XP_001546976.1|XP_024553080.1|XP_001559308.1|XP_001553621.1|XP_001546158.1|XP_001557449.1|XP_001553576.1|XP_001559028.1|XP_001554456.1|XP_024549590.1|XP_001545…	http://www.genome.jp/kegg-bin/show_pathway?bfu03010/bfu:BC1G_13207%09red/bfu:BC1G_03777%09red/bfu:BC1G_03565%09red/bfu:BC1G_15909%09red/bfu:BC1G_09783%09red/bfu:BC1G_14930%09red/bfu:BC1G_03713%09red/bfu:BC1G_09274%09red/bfu:BC1G_08015%09red/bfu:BC1G_15153%09red/bfu:BC1G_16334%09red/bfu:BC1G_01982%09red/bfu:BC1G_06203%09red/bfu:BC1G_04776%09red/bfu:BC1G_08300%09red/bfu:BC1G_01086%09red/bfu:BC1G_07…
Biosynthesis of amino acids	KEGG PATHWAY	bfu01230	33	109	5.6022e-05	0.000476187	XP_001560428.1|XP_024552331.1|XP_024546644.1|XP_001547723.2|XP_024548371.1|XP_024551468.1|XP_001557193.1|XP_001549321.1|XP_024553303.1|XP_024550688.1|XP_024553281.1|XP_024547223.1|XP_001554148.1|XP_024548293.1|XP_024547186.1|XP_024553827.1|XP_024554006.1|XP_001558235.1|XP_024552679.1|XP_001556008.1|XP_024550499.1|XP_001548904.1|XP_001557305.1|XP_024553910.1|XP_001561121.1|XP_024552086.1|XP_001557…	http://www.genome.jp/kegg-bin/show_pathway?bfu01230/bfu:BC1G_02443%09red/bfu:BC1G_02899%09red/bfu:BC1G_08882%09red/bfu:BC1G_13341%09red/bfu:BC1G_09523%09red/bfu:BC1G_03060%09red/bfu:BC1G_04225%09red/bfu:BC1G_04443%09red/bfu:BC1G_13706%09red/bfu:BC1G_12307%09red/bfu:BC1G_09186%09red/bfu:BC1G_13753%09red/bfu:BC1G_10936%09red/bfu:BC1G_11968%09red/bfu:BC1G_06474%09red/bfu:BC1G_05379%09red/bfu:BC1G_14…
Fatty acid metabolism	KEGG PATHWAY	bfu01212	14	26	8.60287e-05	0.000674994	XP_001547762.1|XP_001553115.1|XP_001550504.1|XP_024550058.1|XP_001556655.1|XP_024545930.1|XP_001559111.1|XP_001551897.1|XP_024548110.1|XP_001558584.1|XP_001550385.1|XP_001545851.2|XP_024545928.1|XP_001559694.1	http://www.genome.jp/kegg-bin/show_pathway?bfu01212/bfu:BC1G_13792%09red/bfu:BC1G_15689%09red/bfu:BC1G_04040%09red/bfu:BC1G_08482%09red/bfu:BC1G_10463%09red/bfu:BC1G_09232%09red/bfu:BC1G_10858%09red/bfu:BC1G_14051%09red/bfu:BC1G_14055%09red/bfu:BC1G_11289%09red/bfu:BC1G_02275%09red/bfu:BC1G_02655%09red/bfu:BC1G_07013%09red/bfu:BC1G_01850%09red
Fatty acid biosynthesis	KEGG PATHWAY	bfu00061	9	10	0.000108605	0.000791263	XP_001559694.1|XP_001550504.1|XP_024550058.1|XP_001556655.1|XP_024545930.1|XP_024548110.1|XP_001545851.2|XP_024545928.1|XP_001550385.1	http://www.genome.jp/kegg-bin/show_pathway?bfu00061/bfu:BC1G_15689%09red/bfu:BC1G_04040%09red/bfu:BC1G_10463%09red/bfu:BC1G_10858%09red/bfu:BC1G_14051%09red/bfu:BC1G_14055%09red/bfu:BC1G_11289%09red/bfu:BC1G_07013%09red/bfu:BC1G_01850%09red
Tryptophan metabolism	KEGG PATHWAY	bfu00380	14	27	0.000116906	0.00079496	XP_024553092.1|XP_001552045.1|XP_001549031.2|XP_001554714.1|XP_024552273.1|XP_001559111.1|XP_001557886.1|XP_001551623.1|XP_024551945.1|XP_024550613.1|XP_001559243.1|XP_001559304.1|XP_001552850.1|XP_024546008.1	http://www.genome.jp/kegg-bin/show_pathway?bfu00380/bfu:BC1G_09386%09red/bfu:BC1G_02275%09red/bfu:BC1G_09032%09red/bfu:BC1G_03468%09red/bfu:BC1G_06362%09red/bfu:BC1G_01968%09red/bfu:BC1G_11409%09red/bfu:BC1G_12856%09red/bfu:BC1G_09997%09red/bfu:BC1G_15552%09red/bfu:BC1G_02407%09red/bfu:BC1G_05887%09red/bfu:BC1G_12439%09red/bfu:BC1G_07470%09red
Pentose and glucuronate interconversions	KEGG PATHWAY	bfu00040	13	24	0.000146545	0.000934227	XP_001560589.1|XP_001554714.1|XP_001552084.1|XP_001557004.1|XP_024552774.1|XP_001550077.1|XP_001548541.2|XP_001552698.1|XP_001560884.1|XP_024547730.1|XP_024547538.1|XP_024550333.1|XP_001548542.2	http://www.genome.jp/kegg-bin/show_pathway?bfu00040/bfu:BC1G_00912%09red/bfu:BC1G_04720%09red/bfu:BC1G_08033%09red/bfu:BC1G_06362%09red/bfu:BC1G_12937%09red/bfu:BC1G_00617%09red/bfu:BC1G_09425%09red/bfu:BC1G_12936%09red/bfu:BC1G_11143%09red/bfu:BC1G_02003%09red/bfu:BC1G_00717%09red
Glycerophospholipid metabolism	KEGG PATHWAY	bfu00564	15	35	0.000344562	0.00206737	XP_001549614.1|XP_001560657.1|XP_024552499.1|XP_001548614.2|XP_024545943.1|XP_024551124.1|XP_001550536.1|XP_024548880.1|XP_001557815.1|XP_001560777.1|XP_001560993.2|XP_024549165.1|XP_024552426.1|XP_024551817.1|XP_024552197.1	http://www.genome.jp/kegg-bin/show_pathway?bfu00564/bfu:BC1G_14332%09red/bfu:BC1G_01233%09red/bfu:BC1G_04301%09red/bfu:BC1G_10495%09red/bfu:BC1G_13009%09red/bfu:BC1G_03347%09red/bfu:BC1G_14144%09red/bfu:BC1G_01813%09red/bfu:BC1G_00685%09red/bfu:BC1G_08742%09red/bfu:BC1G_00078%09red/bfu:BC1G_03912%09red/bfu:BC1G_07639%09red/bfu:BC1G_00805%09red/bfu:BC1G_11646%09red
Pyruvate metabolism	KEGG PATHWAY	bfu00620	13	28	0.000466351	0.00264266	XP_001554714.1|XP_001551737.1|XP_024550058.1|XP_001546896.2|XP_024546644.1|XP_001548578.1|XP_001552316.1|XP_001547199.1|XP_001553849.1|XP_001546710.1|XP_024545925.1|XP_001558781.1|XP_001559111.1	http://www.genome.jp/kegg-bin/show_pathway?bfu00620/bfu:BC1G_02275%09red/bfu:BC1G_02852%09red/bfu:BC1G_13687%09red/bfu:BC1G_14217%09red/bfu:BC1G_06362%09red/bfu:BC1G_07409%09red/bfu:BC1G_09443%09red/bfu:BC1G_14059%09red/bfu:BC1G_11289%09red/bfu:BC1G_12973%09red/bfu:BC1G_14651%09red/bfu:BC1G_05327%09red/bfu:BC1G_08794%09red
Various types of N-glycan biosynthesis	KEGG PATHWAY	bfu00513	13	29	0.000605052	0.00324818	XP_001557717.1|XP_024552149.1|XP_024549880.1|XP_001560989.1|XP_001558878.1|XP_001550927.1|XP_024548211.1|XP_024549325.1|XP_024546296.1|XP_024550324.1|XP_024547083.1|XP_001561309.1|XP_024552620.1	http://www.genome.jp/kegg-bin/show_pathway?bfu00513/bfu:BC1G_02512%09red/bfu:BC1G_00394%09red/bfu:BC1G_00509%09red/bfu:BC1G_08591%09red/bfu:BC1G_00074%09red/bfu:BC1G_04975%09red/bfu:BC1G_09613%09red/bfu:BC1G_07234%09red/bfu:BC1G_04562%09red/bfu:BC1G_03175%09red/bfu:BC1G_02401%09red/bfu:BC1G_03814%09red/bfu:BC1G_10651%09red
Starch and sucrose metabolism	KEGG PATHWAY	bfu00500	20	61	0.000683237	0.00348451	XP_024548975.1|XP_001560589.1|XP_024553293.1|XP_024551135.1|XP_024549732.1|XP_024546897.1|XP_024551627.1|XP_001559924.2|XP_024551026.1|XP_024552774.1|XP_001550077.1|XP_001552698.1|XP_024551500.1|XP_024551493.1|XP_024548362.1|XP_024553381.1|XP_024547538.1|XP_024550333.1|XP_001554522.1|XP_001552808.1	http://www.genome.jp/kegg-bin/show_pathway?bfu00500/bfu:BC1G_15676%09red/bfu:BC1G_01483%09red/bfu:BC1G_02623%09red/bfu:BC1G_08033%09red/bfu:BC1G_04151%09red/bfu:BC1G_11987%09red/bfu:BC1G_07622%09red/bfu:BC1G_03983%09red/bfu:BC1G_10221%09red/bfu:BC1G_00617%09red/bfu:BC1G_10247%09red/bfu:BC1G_03007%09red/bfu:BC1G_08990%09red/bfu:BC1G_11143%09red/bfu:BC1G_07110%09red/bfu:BC1G_02731%09red/bfu:BC1G_02…
Cysteine and methionine metabolism	KEGG PATHWAY	bfu00270	16	44	0.0009416	0.00457349	XP_024552857.1|XP_024553910.1|XP_001553103.1|XP_001552003.1|XP_024548293.1|XP_024553023.1|XP_024549281.1|XP_024552331.1|XP_024553030.1|XP_024545959.1|XP_001558235.1|XP_001553849.1|XP_001549321.1|XP_001559872.1|XP_001549892.1|XP_024547223.1	http://www.genome.jp/kegg-bin/show_pathway?bfu00270/bfu:BC1G_12307%09red/bfu:BC1G_10459%09red/bfu:BC1G_02899%09red/bfu:BC1G_16012%09red/bfu:BC1G_01431%09red/bfu:BC1G_08470%09red/bfu:BC1G_11718%09red/bfu:BC1G_15997%09red/bfu:BC1G_08983%09red/bfu:BC1G_07409%09red/bfu:BC1G_09615%09red/bfu:BC1G_13706%09red/bfu:BC1G_11367%09red/bfu:BC1G_10936%09red/bfu:BC1G_05793%09red/bfu:BC1G_15301%09red
Protein export	KEGG PATHWAY	bfu03060	9	16	0.00126345	0.00580476	XP_001549065.1|XP_024547618.1|XP_001545872.1|XP_001549846.1|XP_001557493.1|XP_001551477.1|XP_001557140.1|XP_001548304.2|XP_024547054.1	http://www.genome.jp/kegg-bin/show_pathway?bfu03060/bfu:BC1G_12873%09red/bfu:BC1G_11672%09red/bfu:BC1G_07965%09red/bfu:BC1G_06533%09red/bfu:BC1G_09747%09red/bfu:BC1G_12473%09red/bfu:BC1G_03757%09red/bfu:BC1G_15623%09red/bfu:BC1G_04390%09red
Glyoxylate and dicarboxylate metabolism	KEGG PATHWAY	bfu00630	12	28	0.00132225	0.00580476	XP_001552045.1|XP_001549875.1|XP_001553849.1|XP_001559111.1|XP_024546969.1|XP_001553507.2|XP_001547840.1|XP_001551737.1|XP_024551945.1|XP_001559243.1|XP_001559304.1|XP_024548094.1	http://www.genome.jp/kegg-bin/show_pathway?bfu00630/bfu:BC1G_09386%09red/bfu:BC1G_09443%09red/bfu:BC1G_02443%09red/bfu:BC1G_13616%09red/bfu:BC1G_07043%09red/bfu:BC1G_07409%09red/bfu:BC1G_01968%09red/bfu:BC1G_07915%09red/bfu:BC1G_11701%09red/bfu:BC1G_12856%09red/bfu:BC1G_02407%09red/bfu:BC1G_02275%09red
Glycerolipid metabolism	KEGG PATHWAY	bfu00561	11	24	0.00136583	0.00580476	XP_001560657.1|XP_001554714.1|XP_001548614.2|XP_001560626.1|XP_001550536.1|XP_001560777.1|XP_001560993.2|XP_024550405.1|XP_024547730.1|XP_024547807.1|XP_024553688.1	http://www.genome.jp/kegg-bin/show_pathway?bfu00561/bfu:BC1G_07555%09red/bfu:BC1G_10495%09red/bfu:BC1G_13009%09red/bfu:BC1G_06362%09red/bfu:BC1G_10420%09red/bfu:BC1G_00685%09red/bfu:BC1G_00078%09red/bfu:BC1G_00654%09red/bfu:BC1G_00717%09red/bfu:BC1G_00805%09red
Phagosome	KEGG PATHWAY	bfu04145	13	33	0.00155561	0.0063469	XP_024548320.1|XP_024549177.1|XP_001549065.1|XP_024547618.1|XP_001545872.1|XP_001560997.1|XP_001555925.1|XP_001558323.1|XP_024552880.1|XP_024553788.1|XP_024551531.1|XP_024552225.1|XP_024546500.1	http://www.genome.jp/kegg-bin/show_pathway?bfu04145/bfu:BC1G_00122%09red/bfu:BC1G_08480%09red/bfu:BC1G_08676%09red/bfu:BC1G_08170%09red/bfu:BC1G_06533%09red/bfu:BC1G_15580%09red/bfu:BC1G_12473%09red/bfu:BC1G_01268%09red/bfu:BC1G_05600%09red/bfu:BC1G_02987%09red/bfu:BC1G_00082%09red/bfu:BC1G_15623%09red/bfu:BC1G_14321%09red
Fatty acid degradation	KEGG PATHWAY	bfu00071	9	17	0.00173712	0.00656246	XP_001554714.1|XP_001553115.1|XP_001559111.1|XP_001551897.1|XP_024548110.1|XP_024550613.1|XP_001558584.1|XP_001545851.2|XP_001554746.1	http://www.genome.jp/kegg-bin/show_pathway?bfu00071/bfu:BC1G_02655%09red/bfu:BC1G_15689%09red/bfu:BC1G_08482%09red/bfu:BC1G_06394%09red/bfu:BC1G_09232%09red/bfu:BC1G_06362%09red/bfu:BC1G_11409%09red/bfu:BC1G_02275%09red/bfu:BC1G_07013%09red
Porphyrin and chlorophyll metabolism	KEGG PATHWAY	bfu00860	9	17	0.00173712	0.00656246	XP_024553588.1|XP_024546961.1|XP_001561209.2|XP_024548193.1|XP_001548073.1|XP_024549278.1|XP_001549924.1|XP_001551964.1|XP_024549452.1	http://www.genome.jp/kegg-bin/show_pathway?bfu00860/bfu:BC1G_16016%09red/bfu:BC1G_14193%09red/bfu:BC1G_11816%09red/bfu:BC1G_09576%09red/bfu:BC1G_02466%09red/bfu:BC1G_12664%09red/bfu:BC1G_06258%09red/bfu:BC1G_13450%09red/bfu:BC1G_00294%09red
Glycolysis / Gluconeogenesis	KEGG PATHWAY	bfu00010	13	34	0.00192742	0.00702133	XP_024553281.1|XP_001554714.1|XP_024547272.1|XP_001552341.1|XP_001546896.2|XP_001552316.1|XP_001547199.1|XP_024551033.1|XP_024547730.1|XP_024550499.1|XP_001558781.1|XP_001554746.1|XP_001548904.1	http://www.genome.jp/kegg-bin/show_pathway?bfu00010/bfu:BC1G_13536%09red/bfu:BC1G_06394%09red/bfu:BC1G_08882%09red/bfu:BC1G_13687%09red/bfu:BC1G_02852%09red/bfu:BC1G_06362%09red/bfu:BC1G_08819%09red/bfu:BC1G_09523%09red/bfu:BC1G_12564%09red/bfu:BC1G_14651%09red/bfu:BC1G_00717%09red/bfu:BC1G_11968%09red/bfu:BC1G_08794%09red
beta-Alanine metabolism	KEGG PATHWAY	bfu00410	8	14	0.00218304	0.00767827	XP_024548959.1|XP_001554714.1|XP_001554659.2|XP_024546122.1|XP_024552857.1|XP_024546558.1|XP_001551897.1|XP_001558584.1	http://www.genome.jp/kegg-bin/show_pathway?bfu00410/bfu:BC1G_02655%09red/bfu:BC1G_00004%09red/bfu:BC1G_14626%09red/bfu:BC1G_09232%09red/bfu:BC1G_06362%09red/bfu:BC1G_08983%09red/bfu:BC1G_11821%09red/bfu:BC1G_06802%09red
Pantothenate and CoA biosynthesis	KEGG PATHWAY	bfu00770	8	19	0.00898355	0.0305441	XP_001557305.1|XP_001551856.1|XP_024546035.1|XP_024553827.1|XP_024553633.1|XP_001547181.2|XP_001551851.1|XP_001557193.1	http://www.genome.jp/kegg-bin/show_pathway?bfu00770/bfu:BC1G_09186%09red/bfu:BC1G_09191%09red/bfu:BC1G_09168%09red/bfu:BC1G_14437%09red/bfu:BC1G_04555%09red/bfu:BC1G_04443%09red/bfu:BC1G_15619%09red/bfu:BC1G_14654%09red
Glycine, serine and threonine metabolism	KEGG PATHWAY	bfu00260	12	39	0.0114127	0.0375514	XP_001549875.1|XP_024548959.1|XP_024553910.1|XP_001553507.2|XP_001548073.1|XP_024546558.1|XP_024552242.1|XP_024554006.1|XP_024551813.1|XP_024552679.1|XP_001559872.1|XP_024548094.1	http://www.genome.jp/kegg-bin/show_pathway?bfu00260/bfu:BC1G_03355%09red/bfu:BC1G_00004%09red/bfu:BC1G_14626%09red/bfu:BC1G_01431%09red/bfu:BC1G_06474%09red/bfu:BC1G_07043%09red/bfu:BC1G_07915%09red/bfu:BC1G_14398%09red/bfu:BC1G_11701%09red/bfu:BC1G_10733%09red/bfu:BC1G_10936%09red/bfu:BC1G_13450%09red
Phenylalanine metabolism	KEGG PATHWAY	bfu00360	7	16	0.0122225	0.0389592	XP_024548959.1|XP_024552273.1|XP_024548293.1|XP_024546558.1|XP_024552331.1|XP_001551623.1|XP_024551610.1	http://www.genome.jp/kegg-bin/show_pathway?bfu00360/bfu:BC1G_00004%09red/bfu:BC1G_14626%09red/bfu:BC1G_09997%09red/bfu:BC1G_13706%09red/bfu:BC1G_15301%09red/bfu:BC1G_03945%09red/bfu:BC1G_07470%09red
Tyrosine metabolism	KEGG PATHWAY	bfu00350	8	21	0.0141105	0.0436143	XP_024548959.1|XP_024548293.1|XP_024546558.1|XP_001558518.2|XP_024552331.1|XP_024551609.1|XP_024546944.1|XP_001554746.1	http://www.genome.jp/kegg-bin/show_pathway?bfu00350/bfu:BC1G_06394%09red/bfu:BC1G_00004%09red/bfu:BC1G_14626%09red/bfu:BC1G_03367%09red/bfu:BC1G_15830%09red/bfu:BC1G_03946%09red/bfu:BC1G_13706%09red/bfu:BC1G_15301%09red
Sulfur relay system	KEGG PATHWAY	bfu04122	5	9	0.0164312	0.0491562	XP_001551558.2|XP_001559214.2|XP_001555450.1|XP_024552937.1|XP_024545959.1	http://www.genome.jp/kegg-bin/show_pathway?bfu04122/bfu:BC1G_09932%09red/bfu:BC1G_05793%09red/bfu:BC1G_10015%09red/bfu:BC1G_06155%09red/bfu:BC1G_02378%09red
Arginine and proline metabolism	KEGG PATHWAY	bfu00330	8	22	0.0173492	0.0491562	XP_024552857.1|XP_001554714.1|XP_024552273.1|XP_024548293.1|XP_024552331.1|XP_024552242.1|XP_001551623.1|XP_001556008.1	http://www.genome.jp/kegg-bin/show_pathway?bfu00330/bfu:BC1G_06362%09red/bfu:BC1G_05379%09red/bfu:BC1G_08983%09red/bfu:BC1G_14398%09red/bfu:BC1G_09997%09red/bfu:BC1G_13706%09red/bfu:BC1G_15301%09red/bfu:BC1G_07470%09red
Propanoate metabolism	KEGG PATHWAY	bfu00640	8	22	0.0173492	0.0491562	XP_001554659.2|XP_001555700.1|XP_024546122.1|XP_024550058.1|XP_001545556.1|XP_001551897.1|XP_001558584.1|XP_001559111.1	http://www.genome.jp/kegg-bin/show_pathway?bfu00640/bfu:BC1G_02655%09red/bfu:BC1G_15906%09red/bfu:BC1G_05074%09red/bfu:BC1G_09232%09red/bfu:BC1G_11289%09red/bfu:BC1G_02275%09red/bfu:BC1G_11821%09red/bfu:BC1G_06802%09red
Cyanoamino acid metabolism	KEGG PATHWAY	bfu00460	7	19	0.0241554	0.0665906	XP_024548975.1|XP_024551493.1|XP_024551135.1|XP_001551197.1|XP_024551026.1|XP_001554522.1|XP_024548094.1	http://www.genome.jp/kegg-bin/show_pathway?bfu00460/bfu:BC1G_15676%09red/bfu:BC1G_10221%09red/bfu:BC1G_07622%09red/bfu:BC1G_10112%09red/bfu:BC1G_07043%09red/bfu:BC1G_07110%09red
Ubiquitin mediated proteolysis	KEGG PATHWAY	bfu04120	14	56	0.0267237	0.0710619	XP_024553160.1|XP_024548423.1|XP_024551184.1|XP_001557192.1|XP_001548376.1|XP_024550360.1|XP_001559112.1|XP_001554467.1|XP_024552488.1|XP_001555872.1|XP_024553632.1|XP_001546783.1|XP_024547745.1|XP_001555738.1	http://www.genome.jp/kegg-bin/show_pathway?bfu04120/bfu:BC1G_05112%09red/bfu:BC1G_14527%09red/bfu:BC1G_00767%09red/bfu:BC1G_04261%09red/bfu:BC1G_04327%09red/bfu:BC1G_02276%09red/bfu:BC1G_07055%09red/bfu:BC1G_04442%09red/bfu:BC1G_12411%09red/bfu:BC1G_14653%09red/bfu:BC1G_06775%09red/bfu:BC1G_05547%09red/bfu:BC1G_07347%09red/bfu:BC1G_13312%09red
Valine, leucine and isoleucine biosynthesis	KEGG PATHWAY	bfu00290	6	15	0.0271707	0.0710619	XP_001557305.1|XP_001557193.1|XP_024553827.1|XP_001547723.2|XP_001551851.1|XP_001559872.1	http://www.genome.jp/kegg-bin/show_pathway?bfu00290/bfu:BC1G_09186%09red/bfu:BC1G_13753%09red/bfu:BC1G_09168%09red/bfu:BC1G_04443%09red/bfu:BC1G_04555%09red/bfu:BC1G_01431%09red
Alanine, aspartate and glutamate metabolism	KEGG PATHWAY	bfu00250	8	25	0.0302096	0.0770345	XP_001557576.1|XP_024550873.1|XP_001556367.2|XP_024548293.1|XP_024552331.1|XP_001557050.1|XP_024547939.1|XP_024553303.1	http://www.genome.jp/kegg-bin/show_pathway?bfu00250/bfu:BC1G_04985%09red/bfu:BC1G_04300%09red/bfu:BC1G_04186%09red/bfu:BC1G_15454%09red/bfu:BC1G_09967%09red/bfu:BC1G_14168%09red/bfu:BC1G_13706%09red/bfu:BC1G_15301%09red
Valine, leucine and isoleucine degradation	KEGG PATHWAY	bfu00280	9	31	0.0348934	0.0868079	XP_001554714.1|XP_001554659.2|XP_001559111.1|XP_024546122.1|XP_001559634.1|XP_001551897.1|XP_001558657.1|XP_001558584.1|XP_024552203.1	http://www.genome.jp/kegg-bin/show_pathway?bfu00280/bfu:BC1G_02655%09red/bfu:BC1G_08732%09red/bfu:BC1G_09232%09red/bfu:BC1G_06362%09red/bfu:BC1G_02728%09red/bfu:BC1G_11821%09red/bfu:BC1G_02275%09red/bfu:BC1G_01790%09red/bfu:BC1G_06802%09red
Biosynthesis of unsaturated fatty acids	KEGG PATHWAY	bfu01040	5	12	0.0379551	0.0921766	XP_001556655.1|XP_001550385.1|XP_001547762.1|XP_001553115.1|XP_001559694.1	http://www.genome.jp/kegg-bin/show_pathway?bfu01040/bfu:BC1G_13792%09red/bfu:BC1G_04040%09red/bfu:BC1G_08482%09red/bfu:BC1G_10858%09red/bfu:BC1G_01850%09red
Aminoacyl-tRNA biosynthesis	KEGG PATHWAY	bfu00970	10	39	0.0495192	0.116088	XP_001554506.1|XP_024548966.1|XP_024546458.1|XP_024547126.1|XP_001560984.1|XP_001556039.1|XP_001555569.1|XP_001560335.1|XP_001559621.1|XP_001551964.1	http://www.genome.jp/kegg-bin/show_pathway?bfu00970/bfu:BC1G_07094%09red/bfu:BC1G_01167%09red/bfu:BC1G_09576%09red/bfu:BC1G_00196%09red/bfu:BC1G_05410%09red/bfu:BC1G_14618%09red/bfu:BC1G_05844%09red/bfu:BC1G_01777%09red/bfu:BC1G_13262%09red/bfu:BC1G_00069%09red
Arginine biosynthesis	KEGG PATHWAY	bfu00220	6	18	0.050077	0.116088	XP_024551468.1|XP_024548293.1|XP_024552331.1|XP_001557050.1|XP_024547939.1|XP_001556008.1	http://www.genome.jp/kegg-bin/show_pathway?bfu00220/bfu:BC1G_04300%09red/bfu:BC1G_15454%09red/bfu:BC1G_05379%09red/bfu:BC1G_04225%09red/bfu:BC1G_13706%09red/bfu:BC1G_15301%09red
Biotin metabolism	KEGG PATHWAY	bfu00780	4	9	0.0532798	0.120768	XP_001556655.1|XP_001559694.1|XP_001550504.1|XP_001550385.1	http://www.genome.jp/kegg-bin/show_pathway?bfu00780/bfu:BC1G_04040%09red/bfu:BC1G_01850%09red/bfu:BC1G_10858%09red/bfu:BC1G_10463%09red
Fructose and mannose metabolism	KEGG PATHWAY	bfu00051	8	29	0.0558126	0.123758	XP_024552914.1|XP_001555870.1|XP_001552341.1|XP_024553365.1|XP_001554781.1|XP_024550499.1|XP_001548542.2|XP_001548904.1	http://www.genome.jp/kegg-bin/show_pathway?bfu00051/bfu:BC1G_08882%09red/bfu:BC1G_02969%09red/bfu:BC1G_12937%09red/bfu:BC1G_06429%09red/bfu:BC1G_12564%09red/bfu:BC1G_12515%09red/bfu:BC1G_05545%09red/bfu:BC1G_08819%09red
Regulation of mitophagy - yeast	KEGG PATHWAY	bfu04139	8	30	0.0638671	0.138605	XP_024548324.1|XP_001549887.2|XP_001561057.1|XP_024549581.1|XP_001548925.1|XP_024550550.1|XP_024546963.1|XP_001559701.1	http://www.genome.jp/kegg-bin/show_pathway?bfu04139/bfu:BC1G_02461%09red/bfu:BC1G_11008%09red/bfu:BC1G_05432%09red/bfu:BC1G_00142%09red/bfu:BC1G_11713%09red/bfu:BC1G_01857%09red/bfu:BC1G_12585%09red
Riboflavin metabolism	KEGG PATHWAY	bfu00740	4	10	0.0680193	0.144541	XP_024546944.1|XP_024551623.1|XP_024552079.1|XP_001553211.1	http://www.genome.jp/kegg-bin/show_pathway?bfu00740/bfu:BC1G_15830%09red/bfu:BC1G_07624%09red/bfu:BC1G_11472%09red/bfu:BC1G_03978%09red
Glutathione metabolism	KEGG PATHWAY	bfu00480	8	31	0.0726066	0.15114	XP_001556243.1|XP_024552857.1|XP_001553103.1|XP_024551289.1|XP_024553023.1|XP_024549779.1|XP_024549724.1|XP_024550688.1	http://www.genome.jp/kegg-bin/show_pathway?bfu00480/bfu:BC1G_08470%09red/bfu:BC1G_02744%09red/bfu:BC1G_12605%09red/bfu:BC1G_15218%09red/bfu:BC1G_08983%09red/bfu:BC1G_05767%09red/bfu:BC1G_14721%09red/bfu:BC1G_15997%09red
RNA degradation	KEGG PATHWAY	bfu03018	11	49	0.078446	0.16003	XP_001554662.1|XP_024552909.1|XP_001553088.1|XP_001553355.1|XP_001557724.1|XP_001552177.1|XP_024551979.1|XP_024551682.1|XP_024553341.1|XP_001549629.1|XP_001546309.1	http://www.genome.jp/kegg-bin/show_pathway?bfu03018/bfu:BC1G_08455%09red/bfu:BC1G_09341%09red/bfu:BC1G_02913%09red/bfu:BC1G_11661%09red/bfu:BC1G_03563%09red/bfu:BC1G_15247%09red/bfu:BC1G_08531%09red/bfu:BC1G_04102%09red/bfu:BC1G_03821%09red/bfu:BC1G_06805%09red/bfu:BC1G_08185%09red
Lysine biosynthesis	KEGG PATHWAY	bfu00300	4	11	0.0846234	0.169247	XP_024548371.1|XP_001560428.1|XP_001547913.1|XP_024547186.1	http://www.genome.jp/kegg-bin/show_pathway?bfu00300/bfu:BC1G_01260%09red/bfu:BC1G_13341%09red/bfu:BC1G_04169%09red
Ether lipid metabolism	KEGG PATHWAY	bfu00565	4	12	0.102994	0.202026	XP_001560657.1|XP_024549165.1|XP_001560993.2|XP_001555910.1	http://www.genome.jp/kegg-bin/show_pathway?bfu00565/bfu:BC1G_00685%09red/bfu:BC1G_05585%09red/bfu:BC1G_01233%09red/bfu:BC1G_00078%09red
MAPK signaling pathway - yeast	KEGG PATHWAY	bfu04011	12	59	0.11044	0.212546	XP_024549640.1|XP_001552045.1|XP_001549887.2|XP_024548806.1|XP_001554467.1|XP_001548185.1|XP_024551945.1|XP_024552132.1|XP_001553725.2|XP_024551343.1|XP_001559243.1|XP_001559304.1	http://www.genome.jp/kegg-bin/show_pathway?bfu04011/bfu:BC1G_13028%09red/bfu:BC1G_09386%09red/bfu:BC1G_13375%09red/bfu:BC1G_13433%09red/bfu:BC1G_03145%09red/bfu:BC1G_01968%09red/bfu:BC1G_07055%09red/bfu:BC1G_11713%09red/bfu:BC1G_07812%09red/bfu:BC1G_12856%09red/bfu:BC1G_02407%09red/bfu:BC1G_09755%09red
Vitamin B6 metabolism	KEGG PATHWAY	bfu00750	3	8	0.124063	0.225971	XP_024552679.1|XP_024554006.1|XP_024547788.1	http://www.genome.jp/kegg-bin/show_pathway?bfu00750/bfu:BC1G_10733%09red/bfu:BC1G_06474%09red/bfu:BC1G_00841%09red
AGE-RAGE signaling pathway in diabetic complications	KEGG PATHWAY	bfu04933	3	8	0.124063	0.225971	XP_001557187.1|XP_024547830.1|XP_024550331.1	http://www.genome.jp/kegg-bin/show_pathway?bfu04933/bfu:BC1G_04437%09red
Selenocompound metabolism	KEGG PATHWAY	bfu00450	3	8	0.124063	0.225971	XP_001549321.1|XP_024547223.1|XP_001559621.1	http://www.genome.jp/kegg-bin/show_pathway?bfu00450/bfu:BC1G_12307%09red/bfu:BC1G_01777%09red/bfu:BC1G_11367%09red
Glycosylphosphatidylinositol(GPI)-anchor biosynthesis	KEGG PATHWAY	bfu00563	5	20	0.152576	0.268323	XP_001560277.1|XP_001550141.1|XP_024550616.1|XP_001556929.1|XP_001548085.1	http://www.genome.jp/kegg-bin/show_pathway?bfu00563/bfu:BC1G_04645%09red/bfu:BC1G_01109%09red/bfu:BC1G_11406%09red/bfu:BC1G_13230%09red/bfu:BC1G_10984%09red
Lysine degradation	KEGG PATHWAY	bfu00310	5	20	0.152576	0.268323	XP_001550416.2|XP_001549031.2|XP_001554714.1|XP_001559111.1|XP_024551813.1	http://www.genome.jp/kegg-bin/show_pathway?bfu00310/bfu:BC1G_11188%09red/bfu:BC1G_02275%09red/bfu:BC1G_03355%09red/bfu:BC1G_12439%09red/bfu:BC1G_06362%09red
Regulation of autophagy	KEGG PATHWAY	bfu04140	4	15	0.167357	0.28933	XP_001549800.1|XP_024550356.1|XP_024549581.1|XP_024550968.1	http://www.genome.jp/kegg-bin/show_pathway?bfu04140/bfu:BC1G_06790%09red/bfu:BC1G_09811%09red/bfu:BC1G_05432%09red/bfu:BC1G_11270%09red
Ubiquinone and other terpenoid-quinone biosynthesis	KEGG PATHWAY	bfu00130	3	10	0.181521	0.306935	XP_024552990.1|XP_001554093.1|XP_024552491.1	http://www.genome.jp/kegg-bin/show_pathway?bfu00130/bfu:BC1G_07230%09red/bfu:BC1G_12033%09red/bfu:BC1G_04318%09red
alpha-Linolenic acid metabolism	KEGG PATHWAY	bfu00592	2	5	0.188041	0.306935	XP_001560993.2|XP_001553115.1	http://www.genome.jp/kegg-bin/show_pathway?bfu00592/bfu:BC1G_08482%09red/bfu:BC1G_00078%09red
Arachidonic acid metabolism	KEGG PATHWAY	bfu00590	2	5	0.188041	0.306935	XP_001560993.2|XP_001551808.2	http://www.genome.jp/kegg-bin/show_pathway?bfu00590/bfu:BC1G_00078%09red/bfu:BC1G_09514%09red
Amino sugar and nucleotide sugar metabolism	KEGG PATHWAY	bfu00520	9	47	0.189577	0.306935	XP_001551285.1|XP_024546646.1|XP_024550615.1|XP_001556554.1|XP_001549033.1|XP_001545425.1|XP_001554781.1|XP_001557191.1|XP_024549597.1	http://www.genome.jp/kegg-bin/show_pathway?bfu00520/bfu:BC1G_05455%09red/bfu:BC1G_10025%09red/bfu:BC1G_16069%09red/bfu:BC1G_12441%09red/bfu:BC1G_05323%09red/bfu:BC1G_06429%09red/bfu:BC1G_04441%09red/bfu:BC1G_11407%09red/bfu:BC1G_05324%09red
Sphingolipid metabolism	KEGG PATHWAY	bfu00600	5	23	0.21388	0.33953	XP_001557459.1|XP_024549727.1|XP_024549851.1|XP_001554309.1|XP_024553013.1	http://www.genome.jp/kegg-bin/show_pathway?bfu00600/bfu:BC1G_06897%09red/bfu:BC1G_02741%09red/bfu:BC1G_03723%09red/bfu:BC1G_07278%09red/bfu:BC1G_15802%09red
Sulfur metabolism	KEGG PATHWAY	bfu00920	4	17	0.216367	0.33953	XP_024545959.1|XP_024547223.1|XP_001558235.1|XP_001553162.1	http://www.genome.jp/kegg-bin/show_pathway?bfu00920/bfu:BC1G_08529%09red/bfu:BC1G_02899%09red/bfu:BC1G_05793%09red/bfu:BC1G_11367%09red
ABC transporters	KEGG PATHWAY	bfu02010	2	6	0.232533	0.35937	XP_001553653.2|XP_024548428.1	http://www.genome.jp/kegg-bin/show_pathway?bfu02010/bfu:BC1G_07740%09red/bfu:BC1G_04272%09red
Inositol phosphate metabolism	KEGG PATHWAY	bfu00562	4	20	0.295564	0.449963	XP_024546353.1|XP_024549177.1|XP_024550499.1|XP_024546122.1	http://www.genome.jp/kegg-bin/show_pathway?bfu00562/bfu:BC1G_08882%09red/bfu:BC1G_11821%09red/bfu:BC1G_01268%09red/bfu:BC1G_00420%09red
Purine metabolism	KEGG PATHWAY	bfu00230	13	83	0.308776	0.463165	XP_001558829.1|XP_001559585.1|XP_024547590.1|XP_001552034.1|XP_024550873.1|XP_001559945.1|XP_024549782.1|XP_001560085.1|XP_001552829.1|XP_001548411.1|XP_001552552.1|XP_001555283.1|XP_001556367.2	http://www.genome.jp/kegg-bin/show_pathway?bfu00230/bfu:BC1G_09011%09red/bfu:BC1G_04985%09red/bfu:BC1G_02463%09red/bfu:BC1G_13131%09red/bfu:BC1G_01741%09red/bfu:BC1G_09375%09red/bfu:BC1G_06580%09red/bfu:BC1G_01644%09red/bfu:BC1G_12599%09red/bfu:BC1G_09967%09red/bfu:BC1G_01504%09red/bfu:BC1G_08417%09red/bfu:BC1G_05988%09red
Pentose phosphate pathway	KEGG PATHWAY	bfu00030	4	21	0.322799	0.477182	XP_001552341.1|XP_001552694.2|XP_024549724.1|XP_001548904.1	http://www.genome.jp/kegg-bin/show_pathway?bfu00030/bfu:BC1G_15612%09red/bfu:BC1G_12564%09red/bfu:BC1G_08819%09red/bfu:BC1G_02744%09red
Nitrogen metabolism	KEGG PATHWAY	bfu00910	3	15	0.343212	0.493065	XP_024547939.1|XP_024553303.1|XP_024546342.1	http://www.genome.jp/kegg-bin/show_pathway?bfu00910/bfu:BC1G_14168%09red/bfu:BC1G_15454%09red/bfu:BC1G_00437%09red
Butanoate metabolism	KEGG PATHWAY	bfu00650	3	15	0.343212	0.493065	XP_001557305.1|XP_001558657.1|XP_001559111.1	http://www.genome.jp/kegg-bin/show_pathway?bfu00650/bfu:BC1G_04555%09red/bfu:BC1G_02728%09red/bfu:BC1G_02275%09red
Methane metabolism	KEGG PATHWAY	bfu00680	4	22	0.350191	0.496104	XP_024554006.1|XP_001552341.1|XP_024548094.1|XP_001548904.1	http://www.genome.jp/kegg-bin/show_pathway?bfu00680/bfu:BC1G_07043%09red/bfu:BC1G_10733%09red/bfu:BC1G_12564%09red/bfu:BC1G_08819%09red
SNARE interactions in vesicular transport	KEGG PATHWAY	bfu04130	3	16	0.376185	0.52047	XP_001547436.2|XP_001550302.1|XP_024553788.1	http://www.genome.jp/kegg-bin/show_pathway?bfu04130/bfu:BC1G_11510%09red/bfu:BC1G_14171%09red/bfu:BC1G_08170%09red
Galactose metabolism	KEGG PATHWAY	bfu00052	4	23	0.377596	0.52047	XP_024547439.1|XP_024547272.1|XP_024551500.1|XP_001554309.1	http://www.genome.jp/kegg-bin/show_pathway?bfu00052/bfu:BC1G_12513%09red/bfu:BC1G_13536%09red/bfu:BC1G_10247%09red/bfu:BC1G_06897%09red
Taurine and hypotaurine metabolism	KEGG PATHWAY	bfu00430	2	11	0.450718	0.612977	XP_024547939.1|XP_001549892.1	http://www.genome.jp/kegg-bin/show_pathway?bfu00430/bfu:BC1G_15454%09red/bfu:BC1G_11718%09red
Phenylalanine, tyrosine and tryptophan biosynthesis	KEGG PATHWAY	bfu00400	3	19	0.472244	0.633801	XP_024548293.1|XP_024552086.1|XP_024552331.1	http://www.genome.jp/kegg-bin/show_pathway?bfu00400/bfu:BC1G_03060%09red/bfu:BC1G_13706%09red/bfu:BC1G_15301%09red
Folate biosynthesis	KEGG PATHWAY	bfu00790	2	12	0.490425	0.649654	XP_001559214.2|XP_001553346.1	http://www.genome.jp/kegg-bin/show_pathway?bfu00790/bfu:BC1G_08176%09red/bfu:BC1G_02378%09red
Steroid biosynthesis	KEGG PATHWAY	bfu00100	3	20	0.502785	0.657115	XP_001560441.1|XP_024549282.1|XP_001560993.2	http://www.genome.jp/kegg-bin/show_pathway?bfu00100/bfu:BC1G_01273%09red/bfu:BC1G_14884%09red/bfu:BC1G_00078%09red
Other glycan degradation	KEGG PATHWAY	bfu00511	1	5	0.519643	0.657115	XP_001554309.1	http://www.genome.jp/kegg-bin/show_pathway?bfu00511/bfu:BC1G_06897%09red
Thiamine metabolism	KEGG PATHWAY	bfu00730	1	5	0.519643	0.657115	XP_024552937.1	http://www.genome.jp/kegg-bin/show_pathway?bfu00730/bfu:BC1G_10015%09red
Histidine metabolism	KEGG PATHWAY	bfu00340	2	13	0.528269	0.657115	XP_001554714.1|XP_024552238.1	http://www.genome.jp/kegg-bin/show_pathway?bfu00340/bfu:BC1G_14393%09red/bfu:BC1G_06362%09red
One carbon pool by folate	KEGG PATHWAY	bfu00670	2	13	0.528269	0.657115	XP_024550019.1|XP_024548094.1	http://www.genome.jp/kegg-bin/show_pathway?bfu00670/bfu:BC1G_07043%09red/bfu:BC1G_13785%09red
Synthesis and degradation of ketone bodies	KEGG PATHWAY	bfu00072	1	6	0.57491	0.706246	XP_001559111.1	http://www.genome.jp/kegg-bin/show_pathway?bfu00072/bfu:BC1G_02275%09red
Nucleotide excision repair	KEGG PATHWAY	bfu03420	5	39	0.581614	0.706246	XP_001555283.1|XP_001560987.1|XP_024552583.1|XP_001558716.1|XP_024550360.1	http://www.genome.jp/kegg-bin/show_pathway?bfu03420/bfu:BC1G_02787%09red/bfu:BC1G_06775%09red/bfu:BC1G_00072%09red/bfu:BC1G_14083%09red/bfu:BC1G_05988%09red
Nicotinate and nicotinamide metabolism	KEGG PATHWAY	bfu00760	2	15	0.598028	0.717633	XP_024549231.1|XP_024548292.1	http://www.genome.jp/kegg-bin/show_pathway?bfu00760/bfu:BC1G_05737%09red/bfu:BC1G_15302%09red
Phosphatidylinositol signaling system	KEGG PATHWAY	bfu04070	2	17	0.659726	0.782466	XP_024546353.1|XP_024549177.1	http://www.genome.jp/kegg-bin/show_pathway?bfu04070/bfu:BC1G_01268%09red/bfu:BC1G_00420%09red
Homologous recombination	KEGG PATHWAY	bfu03440	2	18	0.687607	0.788044	XP_001555283.1|XP_001558859.1	http://www.genome.jp/kegg-bin/show_pathway?bfu03440/bfu:BC1G_05988%09red/bfu:BC1G_02493%09red
Terpenoid backbone biosynthesis	KEGG PATHWAY	bfu00900	2	18	0.687607	0.788044	XP_024552075.1|XP_001559111.1	http://www.genome.jp/kegg-bin/show_pathway?bfu00900/bfu:BC1G_02275%09red/bfu:BC1G_11480%09red
Base excision repair	KEGG PATHWAY	bfu03410	2	18	0.687607	0.788044	XP_001555283.1|XP_001552839.1	http://www.genome.jp/kegg-bin/show_pathway?bfu03410/bfu:BC1G_05988%09red/bfu:BC1G_09021%09red
Endocytosis	KEGG PATHWAY	bfu04144	7	63	0.708474	0.794122	XP_001558109.1|XP_001556425.1|XP_001561306.1|XP_001556392.2|XP_001557865.1|XP_001554467.1|XP_001555200.1	http://www.genome.jp/kegg-bin/show_pathway?bfu04144/bfu:BC1G_05010%09red/bfu:BC1G_03447%09red/bfu:BC1G_05194%09red/bfu:BC1G_07055%09red/bfu:BC1G_03141%09red/bfu:BC1G_06330%09red/bfu:BC1G_00391%09red
RNA polymerase	KEGG PATHWAY	bfu03020	3	28	0.708481	0.794122	XP_001559585.1|XP_024547590.1|XP_001560085.1	http://www.genome.jp/kegg-bin/show_pathway?bfu03020/bfu:BC1G_06580%09red/bfu:BC1G_01644%09red/bfu:BC1G_01741%09red
mRNA surveillance pathway	KEGG PATHWAY	bfu03015	5	47	0.729044	0.808288	XP_001552250.1|XP_001560037.1|XP_001546276.2|XP_001546193.2|XP_024549171.1	http://www.genome.jp/kegg-bin/show_pathway?bfu03015/bfu:BC1G_08728%09red/bfu:BC1G_01596%09red/bfu:BC1G_01244%09red/bfu:BC1G_15216%09red/bfu:BC1G_15234%09red
Basal transcription factors	KEGG PATHWAY	bfu03022	3	30	0.748273	0.820687	XP_001560987.1|XP_024551814.1|XP_001552060.1	http://www.genome.jp/kegg-bin/show_pathway?bfu03022/bfu:BC1G_09401%09red/bfu:BC1G_03354%09red/bfu:BC1G_00072%09red
Ribosome biogenesis in eukaryotes	KEGG PATHWAY	bfu03008	7	70	0.796928	0.864751	XP_024550273.1|XP_024554011.1|XP_024553318.1|XP_024547224.1|XP_024553341.1|XP_001559701.1|XP_024549821.1	http://www.genome.jp/kegg-bin/show_pathway?bfu03008/bfu:BC1G_09557%09red/bfu:BC1G_02913%09red/bfu:BC1G_14461%09red/bfu:BC1G_02869%09red/bfu:BC1G_10729%09red/bfu:BC1G_01857%09red/bfu:BC1G_11366%09red
Meiosis - yeast	KEGG PATHWAY	bfu04113	5	53	0.812117	0.865623	XP_024548654.1|XP_001551177.1|XP_024549171.1|XP_001548796.1|XP_024552360.1	http://www.genome.jp/kegg-bin/show_pathway?bfu04113/bfu:BC1G_10092%09red/bfu:BC1G_10145%09red/bfu:BC1G_13075%09red/bfu:BC1G_12394%09red/bfu:BC1G_01244%09red
Proteasome	KEGG PATHWAY	bfu03050	3	34	0.814704	0.865623	XP_001556023.1|XP_001547053.1|XP_024546718.1	http://www.genome.jp/kegg-bin/show_pathway?bfu03050/bfu:BC1G_05394%09red/bfu:BC1G_11934%09red/bfu:BC1G_14763%09red
Pyrimidine metabolism	KEGG PATHWAY	bfu00240	5	61	0.889736	0.935598	XP_001559585.1|XP_001555283.1|XP_024547590.1|XP_001560085.1|XP_001551452.1	http://www.genome.jp/kegg-bin/show_pathway?bfu00240/bfu:BC1G_06580%09red/bfu:BC1G_05988%09red/bfu:BC1G_01644%09red/bfu:BC1G_09722%09red/bfu:BC1G_01741%09red
Mismatch repair	KEGG PATHWAY	bfu03430	1	22	0.93992	0.978284	XP_001555283.1	http://www.genome.jp/kegg-bin/show_pathway?bfu03430/bfu:BC1G_05988%09red
Spliceosome	KEGG PATHWAY	bfu03040	6	88	0.966545	0.993285	XP_001550971.1|XP_024550372.1|XP_001554116.1|XP_001558397.1|XP_001559969.1|XP_001547691.2	http://www.genome.jp/kegg-bin/show_pathway?bfu03040/bfu:BC1G_06754%09red/bfu:BC1G_01528%09red/bfu:BC1G_13853%09red/bfu:BC1G_03246%09red/bfu:BC1G_07253%09red/bfu:BC1G_10530%09red
DNA replication	KEGG PATHWAY	bfu03030	1	31	0.980029	0.993285	XP_001555283.1	http://www.genome.jp/kegg-bin/show_pathway?bfu03030/bfu:BC1G_05988%09red
Cell cycle - yeast	KEGG PATHWAY	bfu04111	4	74	0.983547	0.993285	XP_024548654.1|XP_001549877.1|XP_001555738.1|XP_024552360.1	http://www.genome.jp/kegg-bin/show_pathway?bfu04111/bfu:BC1G_05112%09red/bfu:BC1G_10145%09red/bfu:BC1G_13075%09red/bfu:BC1G_11703%09red
RNA transport	KEGG PATHWAY	bfu03013	3	89	0.998924	0.998924	XP_001546276.2|XP_001560598.1|XP_001553289.1	http://www.genome.jp/kegg-bin/show_pathway?bfu03013/bfu:BC1G_00626%09red/bfu:BC1G_07702%09red/bfu:BC1G_15216%09red
--------------------
#Term	Database	ID	Input number	Background number	P-Value	Corrected P-Value	Input	Hyperlink
--------------------
#Term	Database	ID	Input number	Background number	P-Value	Corrected P-Value	Input	Hyperlink
--------------------

## Sheet: glycolysis
Protein ID	protein id	description	sampleA	sampleB	baseMeanA	baseMeanB	baseMean	log2FoldChange	Fold Change	pvalue	padj
XP_024553281.1	XP_024553281.1	Glyceraldehyde-3-phosphate dehydrogenase	cp	plant	3774.45	3105.16	3439.81	0.281494	1.21545	5.06757e-13	4.01212e-12
XP_001554714.1	XP_001554714.1	Aldehyde dehydrogenase	cp	plant	901.705	343.485	622.595	1.38975	2.62034	4.25054e-67	1.52142e-65
XP_024547272.1	XP_024550188.1	Mitochondrial zinc maintenance protein 1	cp	plant	263.032	116.398	189.715	1.16905	2.24864	1.93677e-16	1.81729e-15
XP_001552341.1	XP_024547272.1	Aldose 1-epimerase	cp	plant	161.959	71.5766	116.768	1.16701	2.24546	4.62195e-11	3.19912e-10
XP_001546896.2	XP_001546896.2	Phosphoenolpyruvate carboxykinase AcuF	cp	plant	3179.99	2396.45	2788.22	0.407881	1.32674	8.65613e-23	1.07933e-21
XP_001552316.1	XP_001552316.1	Pyruvate dehydrogenase E1 component subunit beta, mitochondrial	cp	plant	1352.46	1027.1	1189.78	0.396504	1.31631	2.13457e-11	1.52064e-10
XP_001547199.1	XP_001547199.1	Acetyltransferase component of pyruvate dehydrogenase complex	cp	plant	1914.41	1469.68	1692.05	0.381153	1.30238	1.26523e-11	9.15996e-11
XP_024551033.1	XP_024551033.1	Glyceraldehyde-3-phosphate dehydrogenase	cp	plant	31.9548	10.0308	20.9928	1.57921	2.98807	0.000167807	0.000578398
XP_024547730.1	XP_024547730.1	NADPH-dependent medium chain alcohol dehydrogenase	cp	plant	36.2285	7.0235	21.626	2.225	4.67512	3.14199e-07	1.5546e-06
XP_024550499.1	XP_024550499.1	Triosephosphate isomerase	cp	plant	1300.87	864.273	1082.57	0.589251	1.50447	7.62283e-21	8.68985e-20
XP_001558781.1	XP_001558781.1	Pyruvate dehydrogenase E1 component subunit alpha, mitochondrial	cp	plant	1777.71	1186.35	1482.03	0.583025	1.49799	1.77885e-28	2.68586e-27
XP_001554746.1	XP_001554746.1	AdhP, Zn-dependent alcohol dehydrogenase	cp	plant	330.09	249.193	289.641	0.40353	1.32274	0.00225556	0.00624059
XP_001548904.1	XP_001548904.1	Fructose-bisphosphate aldolase	cp	plant	88.2234	52.5007	70.362	0.737364	1.66713	0.00100662	0.00301572

## Sheet: Sucrose metabolism
Protein ID	description	log2FoldChange	Fold Change	pvalue	padj
XP_024548975.1	Beta-glucosidase B	0.789638	1.72864	0.000318663	0.00104355
XP_001560589.1	Pectinesterase	2.66802	6.35555	4.30958e-36	8.27715e-35
XP_024553293.1	Starch synthase	0.344273	1.26951	7.39023e-06	3.11717e-05
XP_024551135.1	Beta-glucosidase M	0.928054	1.90271	0.000198696	0.000676664
XP_024549732.1	Glucan 1,3-beta-glucosidase	3.01014	8.05644	2.42432e-20	2.71233e-19
XP_024546897.1	Alpha-amylase A type-3	3.53832	11.6182	5.11014e-25	6.81152e-24
XP_024551627.1	Glucan 1,3-beta-glucosidase	2.77294	6.835	3.32763e-15	2.96475e-14
XP_001559924.2	Glycoside hydrolase	1.42582	2.68667	0.000249898	0.000837657
XP_024551026.1	Beta-glucosidase	0.631862	1.54956	0.0107221	0.0249574
XP_024552774.1	Endo-polygalacturonase	3.59406	12.0759	1.82642e-07	9.2468e-07
XP_001550077.1	Endo-polygalacturonase	3.09324	8.53409	0	0
XP_001552698.1	Endopolygalacturonase B	0.991805	1.98867	0.0112375	0.0259447
XP_024551500.1	Beta-fructofuranosidase	2.51367	5.7107	6.5927e-59	2.04513e-57
XP_024551493.1	Beta-glucosidase A	1.35211	2.55286	2.31122e-06	1.04183e-05
XP_024548362.1	Six-hairpin glycosidase	2.05246	4.14813	1.46765e-72	5.9151e-71
XP_024553381.1	Starch phosphorylase	0.440338	1.35692	0.00063949	0.00198224
XP_024547538.1	Extracellular polygalacturonase	1.29452	2.45295	0.0130952	0.0296256
XP_024550333.1	Pectin methyl esterase	2.11676	4.3372	1.15554e-11	8.39553e-11
XP_001554522.1	Beta-glucosidase g	2.09228	4.26422	5.10166e-06	2.20548e-05
XP_001552808.1	Endoglucanase EG-II	2.23053	4.69308	0.00154372	0.00443531

## Sheet: Sugar transporters
SUGAR TRANSPORTER
protein id	desc	protein domains	log2FoldChange	Fold Change	pvalue	padj
XP_001548049.1	Udp-glc gal endoplasmic reticulum nucleotide sugar transporter	UAA transporter family ; specificity for UDP-N-acetylglucosamine.	1.2498	2.37809	4.00353e-27	5.74008e-26
XP_001554308.2	Sugar transporter	MFS sugar transporter	1.08208	2.11709	0.00130316	0.00381264
XP_001551177.1	Substrate-specific transmembrane transporter	Hexose transporter	2.38842	5.23585	0	0
XP_001555197.1	Substrate-specific transmembrane transporter	MFS sugar transporter	1.88689	3.69836	4.36925e-169	4.56408e-167
XP_001553310.1	Substrate-specific transmembrane transporter	Sugar transporter	4.02451	16.2742	5.95708e-128	4.32501e-126
XP_024550095.1	Substrate-specific transmembrane transporter	Sugar transporter	1.12333	2.1785	5.44512e-06	2.34504e-05

## Sheet: oxidative phosphorylation
oxidative phosphrylation genes upregulated upon CK treatment
ID	description	log2FoldChange	Fold change	pvalue	padj
XP_024552880.1	V-type proton ATPase proteolipid subunitgene10213	0.20158	1.14996	0.0059915	0.0148619
XP_001546303.1	F-type h-transporting atpase subunit ggene3847	0.208635	1.15559	0.0031963	0.00849441
XP_001558839.1	Mitochondrial atp synthase epsilon chain domain-containinggene1418	0.235239	1.1771	0.000504312	0.00159341
XP_001554600.1	Cytochrome c oxidase polypeptide IV mitochondrialgene6411	0.262062	1.19919	9.8236e-05	0.000352362
XP_001555455.1	Ubiquinol-cytochrome c reductase complex subunitgene2760	0.320778	1.249	6.58304e-08	3.49174e-07
XP_024548320.1	p-loop containing nucleoside triphosphate hydrolasegene3402	0.361008	1.28432	0.000103986	0.000371946
XP_024552394.1	F-type h+-transporting atpase subunit fgene9405	0.379362	1.30077	1.08556e-09	6.71064e-09
XP_001546636.1	ATP synthase subunit H, mitochondrialgene8701	0.395427	1.31533	5.37115e-09	3.13659e-08
XP_024552225.1	V-type proton ATPase subunit Cgene9153	0.41353	1.33194	0.000207602	0.000704674
XP_001556506.1	Cytochrome cgene1031	0.413849	1.33224	3.71209e-14	3.10971e-13
XP_001554922.1	Uqcrx qcr9 like ubiquinol-cytochrome c reductase family proteingene2939	0.419231	1.33721	3.37339e-09	2.00776e-08
XP_024553215.1	ATP synthase subunit alphagene10679	0.441937	1.35843	5.962e-18	6.03093e-17
XP_024550657.1	NADH-ubiquinone oxidoreductase subunit Agene6814	0.446791	1.36301	4.00504e-06	1.76266e-05
XP_001555749.1	Nadh ubiquinone oxidoreductase subunitgene7582	0.468849	1.384	3.85816e-05	0.000147153
XP_001546483.1	NADH-ubiquinone oxidoreductase kDa subunitgene2884	0.479469	1.39423	1.26336e-05	5.1567e-05
XP_001553921.1	Cytochrome b-c1 complex subunit Rieskegene9214	0.486149	1.4007	1.76948e-15	1.59455e-14
XP_024553278.1	ATP synthase subunit betagene10775	0.498095	1.41235	5.55763e-42	1.23682e-40
XP_001557389.1	NADH-ubiquinone oxidoreductase B12 subunitgene7936	0.511097	1.42513	6.38082e-05	0.000234966
XP_001558877.1	Oligosaccharyl transferase stt3 subunitgene1392	0.5604	1.47468	1.07263e-08	6.12751e-08
XP_001551311.1	Cytochrome-c oxidase, subunit VIIagene10311	0.57114	1.4857	8.8875e-11	6.01331e-10
XP_024552483.1	NADH-ubiquinone oxidoreductasegene9565	0.599976	1.51569	6.16539e-08	3.28383e-07
XP_001558323.1	Vacuolar ATP synthase subunit Fgene10914	0.63263	1.55039	2.06625e-05	8.22082e-05
XP_001547075.1	Fumarate reductase respiratory complex transmembrane subunitgene1475	0.652211	1.57158	2.42467e-14	2.04797e-13
XP_001558838.1	Ubiquinol-cytochrome-c reductase complex core protein 2gene1419	0.653587	1.57307	1.14346e-23	1.4724e-22
XP_024553221.1	Succinate dehydrogenase [ubiquinone] flavoprotein subunit, mitochondrialgene10685	0.665658	1.58629	1.79776e-25	2.42792e-24
XP_001555056.1	NADH-ubiquinone oxidoreductase subunitgene2347	0.687809	1.61084	8.85031e-08	4.64142e-07
XP_001550911.2	Ubiquinol-cytochrome c reductase complex 14 kDa proteingene3165	0.709434	1.63516	2.07872e-35	3.91894e-34
XP_001559774.1	Succinate dehydrogenase [ubiquinone] cytochrome b small subunitgene4176	0.729359	1.6579	2.00481e-17	1.97338e-16
XP_024548196.1	Nicotinamide mononucleotide adenylyltransferasegene3231	0.764689	1.699	1.06178e-25	1.46292e-24
XP_024553070.1	Cytochrome c oxidase polypeptide VIbgene10472	0.797707	1.73834	6.45783e-19	6.83649e-18
XP_024547014.1	gene1502	0.816342	1.76094	2.56464e-17	2.50756e-16
XP_001549682.1	NADH-ubiquinone oxidoreductase 51 kDa subunit, mitochondrialgene6726	1.05146	2.07263	3.05808e-47	7.67293e-46
XP_001553738.1	F-type H+-transporting ATPase subunit Bgene1584	1.1087	2.15652	2.02275e-100	1.15681e-98
XP_001561209.2	Protoheme IX farnesyltransferasegene685	1.11928	2.17238	1.10847e-30	1.77859e-29
XP_024549405.1	NADH-ubiquinone oxidoreductase 49 kDa subunit, mitochondrialgene5140	1.16055	2.23542	9.06074e-58	2.73613e-56
XP_024551247.1	Atp synthase subunitgene7619	1.22142	2.33176	0	0
XP_024547324.1	4Fe-4S ferredoxingene1966	1.22215	2.33293	9.09072e-29	1.38074e-27
XP_001548350.1	Succinate dehydrogenase [ubiquinone] iron-sulfur subunit, mitochondrialgene495	1.38705	2.61544	9.5995e-136	7.79921e-134
XP_024553099.1	Cytochrome c oxidase assembly protein ctaggene10511	1.50301	2.83433	1.12098e-17	1.11197e-16
XP_024553588.1	Cytochrome c oxidase assembly protein coxgene11158	1.50404	2.83635	4.00155e-124	2.76783e-122
XP_001554426.1	Plasma membrane ATPasegene3112	1.72747	3.31146	2.26307e-09	1.36679e-08
XP_024545976.1	Nadh dehydrogenasegene109	1.84069	3.58181	3.06971e-92	1.6367e-90

## Sheet: NADPH - NADH
NADPH oxidase- nox complex proteins		protein id	description	log2FoldChange	Fold change	pvalue	padj
	BcfreB	XP_024551090.1	XP_024551090.1 Ferric reductase BcfreB	-0.998923	0.500373	9.20395e-09	5.27848e-08
		XP_024550410.1	XP_024550410.1 Ferric reductase	-0.780296	0.582247	1.591e-10	1.05486e-09
		XP_024548404.1	XP_024548404.1 Ferric-chelate reductase	0.99228	1.98933	0.00694039	0.0169689
		XP_024548055.1	XP_024548055.1 Ferric/cupric reductase	-1.25085	0.4202	0.149798	1
		XP_024547359.1	XP_024547359.1 Oxidoreductase	-0.716861	0.60842	0.00879597	0.0209162
		XP_024547326.1	XP_024547326.1 Ferric reductase	-0.52254	0.696145	0.0258019	0.0537622
	BcnoxB	XP_024547116.1	XP_024547116.1 NADPH oxidase BcnoxB	-0.366175	0.775837	0.0568202	0.105931
		XP_024546431.1	XP_024546431.1 Oxidoreductase	-1.20265	0.434477	0.00407407	0.0105666
		XP_001558573.1	XP_001558573.1 Ferric/cupric reductase	0.0281934	1.01973	0.936214	0.954774
	Bcfre7	XP_001551539.1	XP_001551539.1 Ferric reductase Bcfre7	1.95264	3.87082	8.32329e-68	3.0108e-66
	BcnoxA	XP_001550350.1	XP_001550350.1 Superoxide-generating NADPH oxidase BcnoxA	-0.0277879	0.980923	0.836746	0.88316
		XP_001550009.1	XP_001550009.1 Ferric reductase	0.536273	1.45022	0.0340475	0.0684078
NADPH: dehydrogenase/ reductase		XP_024547730.1	XP_024547730.1 NADPH-dependent alcohol dehydrogenase	2.225	4.67512	3.14199e-07	1.5546e-06
		XP_001558116.1	XP_001558116.1 NADPH-dependent 1-acyldihydroxyacetone phosphate reductase	1.8594	3.62856	2.52679e-06	1.1355e-05
		XP_024550613.1	XP_024550613.1 NADPH--cytochrome P450 reductase	1.5226	2.87309	7.98497e-12	5.88497e-11
		XP_024553373.1	XP_024553373.1 NADPH-adrenodoxin reductase Arh1	0.993189	1.99058	5.21035e-05	0.000194453
		XP_001557478.1	XP_001557478.1 Nadph-dependent beta-ketoacyl reductase rhlg	0.930231	1.90558	1.31351e-06	6.07336e-06
		XP_024549148.1	XP_024549148.1 NADPH-dependent fmn FAD oxidoreductase	0.852483	1.80561	1.19339e-05	4.88473e-05
		XP_001555495.1	XP_001555495.1 NADPH oxidase regulator NoxR	0.356001	1.27987	0.00133652	0.00390134
		XP_001558194.1	XP_001558194.1 NADPH--cytochrome P450 reductase	-0.855183	0.552795	2.24061e-37	4.44518e-36
		XP_024549455.1	XP_024549455.1 NADPH-dependent FMN reductase	-1.34192	0.394495	2.68481e-32	4.63481e-31
		XP_001546018.1	XP_001546018.1 Cytochrome P450/NADPH--P450 reductase	-1.92797	0.262799	2.76393e-32	4.76337e-31
		XP_001557055.2	XP_001557055.2 NADPH-dependent FMN reductase ArsH	0.751159	1.68314	0.0323995	0.0654706
